# Supplementary material for: Feeling the Heat: The Campylobacter jejuni HrcA Transcriptional Repressor Is an Intrinsic Protein Thermosensor
Source: Biomolecules. 2021 Sep 27;11(10):1413. doi: 10.3390/biom11101413 (PMC8533110; doi:10.3390/biom11101413)
Supplement: Supplementary file 1 [file biomolecules-11-01413-s001.zip]

Archive with 1 entries (1 files):
- biomolecules-1357203-supplementary.pdf
